# Supplementary material for: Infection with dengue-2 virus alters proteins in naturally expectorated saliva of Aedes aegypti mosquitoes
Source: Parasit Vectors. 2014 May 30;7:252. doi: 10.1186/1756-3305-7-252 (PMC4057903; doi:10.1186/1756-3305-7-252)
Supplement: Additional file 2 — Mass_Spec_Supplement. Excel formatted spreadsheet with additional information obtained from mass spectrometry analysis. [file 1756-3305-7-252-S2.xlsx]

## Sheet: Adenosine Deaminase Spot 4
LOCUS EAT42834 524 aa linear INV 05-SEP-2012 DEFINITION AAEL005672-PA [Aedes aegypti]. ACCESSION EAT42834 VERSION EAT42834.1 GI:108878609 DBLINK BioProject: PRJNA12434 DBSOURCE accession CH477354.1
Good?	Assigned	Sequence	Prob	SEQUEST XCorr	SEQUEST deltaCn	NTT	Modifications	Observed	Actual Mass	Charge	Delta AMU	Delta PPM	TIC	Start	Stop
TRUE	TRUE	(R)FATDDEFLK(I)	0.95	1.623	0.4102	2		543.262	1084.51	2	0.001137	1.047	6794	311	319
TRUE	TRUE	(K)FIYAPGR(F)	0.95	1.5899	0.468	2		412.226	822.438	2	-0.000603	-0.7323	11445	304	310
TRUE	TRUE	(K)FIYAPGR(F)	0.95	1.8166	0.5046	2		412.226	822.438	2	-0.000603	-0.7323	11182	304	310
TRUE	TRUE	(K)FIYAPGR(F)	0.95	1.8293	0.5389	2		412.227	822.439	2	0.000496	0.6023	10512	304	310
TRUE	TRUE	(K)FIYAPGR(F)	0.95	2.0167	0.5294	2		412.227	822.439	2	0.000496	0.6023	12109	304	310

## Sheet: Angiopoietin-like Var. Spot 13 
LOCUS ABF18025 290 aa linear INV 21-MAY-2008 DEFINITION angiopoietin-like protein variant, partial [Aedes aegypti]. ACCESSION ABF18025 VERSION ABF18025.1 GI:94468352 DBSOURCE Acession DQ439992.1
Good?	Assigned	Sequence	Prob	SEQUEST XCorr	SEQUEST deltaCn	NTT	Modifications	Observed	Actual Mass	Charge	Delta AMU	Delta PPM	TIC	Start	Stop
TRUE	TRUE	(K)EKSYELmVEmEDFNGNLK(Y)	0.95	2.684	0.342	2	Oxidation (+16), Oxidation (+16)	736.66	2206.96	3	-0.01823	-8.256	14794.7	164	181
TRUE	TRUE	(K)EKSYELmVEmEDFNGNLK(Y)	0.95	3.5942	0.3961	2	Oxidation (+16), Oxidation (+16)	737	2207.98	3	1.002	-0.4331	16910	164	181
TRUE	TRUE	(K)EKSYELmVEmEDFNGNLK(Y)	0.95	4.0374	0.4777	2	Oxidation (+16), Oxidation (+16)	736.664	2206.97	3	-0.004759	-2.155	19178.3	164	181
TRUE	TRUE	(K)EKSYELmVEmEDFNGNLK(Y)	0.95	3.7555	0.5136	2	Oxidation (+16), Oxidation (+16)	736.664	2206.97	3	-0.004759	-2.155	16481.9	164	181
TRUE	TRUE	(K)fSDVSNTPLKLVr(M)	0.95	3.0296	0.5351	2	] (+17), [ (-16)	492.611	1474.81	3	-1.011	-5.707	16435	271	283
TRUE	TRUE	(K)fSDVSNTPLKLVr(M)	0.95	4.5893	0.5318	2	] (+17), [ (-16)	492.61	1474.81	3	-1.014	-7.443	29662.6	271	283
TRUE	TRUE	(K)fSDVSNTPLKLVr(M)	0.95	3.8362	0.5757	2	] (+17), [ (-16)	492.61	1474.81	3	-1.014	-7.443	35531.4	271	283
TRUE	TRUE	(K)fSDVSNTPLKLVr(M)	0.95	4.0634	0.5751	2	] (+17), [ (-16)	492.61	1474.81	3	-1.014	-7.443	43765.2	271	283
TRUE	TRUE	(K)fSDVSNTPLKLVr(M)	0.95	3.9296	0.5932	2	] (+17), [ (-16)	492.611	1474.81	3	-1.01	-5.148	40398.3	271	283
TRUE	TRUE	(K)fSDVSNTPLKLVr(M)	0.95	3.9387	0.6047	2	] (+17), [ (-16)	492.611	1474.81	3	-1.01	-5.148	45430	271	283
TRUE	TRUE	(R)FTQmFSQQFYR(H)	0.95	3.5539	0.6398	2	Oxidation (+16)	749.841	1497.67	2	-0.004118	-2.748	41103.1	35	45
TRUE	TRUE	(R)FTQmFSQQFYR(H)	0.95	3.5621	0.6445	2	Oxidation (+16)	749.841	1497.67	2	-0.003386	-2.259	50956.7	35	45
TRUE	TRUE	(R)FTQmFSQQFYR(H)	0.95	3.7135	0.6535	2	Oxidation (+16)	749.841	1497.67	2	-0.003386	-2.259	50773.7	35	45
TRUE	TRUE	(R)FTQmFSQQFYR(H)	0.95	3.4996	0.6786	2	Oxidation (+16)	749.841	1497.67	2	-0.004118	-2.748	46206.5	35	45
TRUE	TRUE	(R)FTQmFSQQFYR(H)	0.95	3.5085	0.6806	2	Oxidation (+16)	749.841	1497.67	2	-0.004118	-2.748	32600.2	35	45
TRUE	TRUE	(R)FTQmFSQQFYR(H)	0.95	4.0988	0.707	2	Oxidation (+16)	749.841	1497.67	2	-0.003386	-2.259	43172.6	35	45
TRUE	TRUE	(K)GSGFSTYDNDDFGcSNKYAK(G)	0.95	1.4884	0.4011	2	Carbamidomethyl (+57)	744.98	2231.92	3	0.01144	5.122	16084.1	219	238
TRUE	TRUE	(K)GSGFSTYDNDDFGcSNKYAK(G)	0.95	2.0985	0.4753	2	Carbamidomethyl (+57)	745.31	2232.91	3	1.002	-0.1719	17791.3	219	238
TRUE	TRUE	(K)SSGLTTIPIGSEPR(V)	0.95	2.4379	0.2644	2		707.879	1413.74	2	-0.003187	-2.253	21954.6	93	106
TRUE	TRUE	(K)SSGLTTIPIGSEPR(V)	0.95	4.0328	0.2843	2		707.879	1413.74	2	-0.002455	-1.735	138203	93	106
TRUE	TRUE	(K)SSGLTTIPIGSEPR(V)	0.95	3.7791	0.3128	2		707.879	1413.74	2	-0.003065	-2.166	203854	93	106
TRUE	TRUE	(K)SSGLTTIPIGSEPR(V)	0.95	3.1812	0.4133	2		707.879	1413.74	2	-0.002455	-1.735	189450	93	106
TRUE	TRUE	(K)SSGLTTIPIGSEPR(V)	0.95	4.1273	0.4129	2		707.879	1413.74	2	-0.004042	-2.857	93431	93	106
TRUE	TRUE	(K)SSGLTTIPIGSEPR(V)	0.95	3.8074	0.4405	2		707.879	1413.74	2	-0.004042	-2.857	43937.6	93	106
TRUE	TRUE	(K)SSGLTTIPIGSEPR(V)	0.95	4.0665	0.4694	2		707.879	1413.74	2	-0.002455	-1.735	237642	93	106
TRUE	TRUE	(K)SSGLTTIPIGSEPR(V)	0.95	4.133	0.4654	2		707.879	1413.74	2	-0.002455	-1.735	225256	93	106
TRUE	TRUE	(K)SSGLTTIPIGSEPR(V)	0.95	3.9201	0.5325	2		707.879	1413.74	2	-0.004042	-2.857	76857	93	106
TRUE	TRUE	(K)SYELmVEmEDFNGNLK(Y)	0.95	4.3107	0.5482	2	Oxidation (+16), Oxidation (+16)	975.927	1949.84	2	0.001262	0.6469	14214	166	181
TRUE	TRUE	(K)SYELmVEmEDFNGNLK(Y)	0.95	5.3103	0.5425	2	Oxidation (+16), Oxidation (+16)	975.927	1949.84	2	0.001262	0.6469	16850.6	166	181
TRUE	TRUE	(K)SYELmVEmEDFNGNLK(Y)	0.95	5.0694	0.6102	2	Oxidation (+16), Oxidation (+16)	976.429	1950.84	2	1.004	0.5622	14133.1	166	181
TRUE	TRUE	(K)SYELmVEmEDFNGNLK(Y)	0.95	4.5792	0.6122	2	Oxidation (+16), Oxidation (+16)	975.927	1949.84	2	0.001262	0.6469	16950.5	166	181
TRUE	TRUE	(K)SYELmVEmEDFNGNLK(Y)	0.95	5.1777	0.6316	2	Oxidation (+16), Oxidation (+16)	975.93	1949.85	2	0.006648	3.408	14949.7	166	181

## Sheet: Antigen 5 Spot 21
LOCUS XP_001651000 255 aa linear INV 31-JAN-2009 DEFINITION venom allergen [Aedes aegypti]. ACCESSION XP_001651000 VERSION XP_001651000.1 GI:157110207 DBSOURCE REFSEQ: accession M_001650950.1
Good?	Assigned	Sequence	Prob	SEQUEST XCorr	SEQUEST deltaCn	NTT	Modifications	Observed	Actual Mass	Charge	Delta AMU	Delta PPM	TIC	Start	Stop
TRUE	TRUE	(K)sYVDSYPmSHSGPQIGHFTQmVNDr(A)	0.95	2.6257	0.3228	2	] (+17), Oxidation (+16), Oxidation (+16), [ (-16)	722.321	2885.25	4	-0.007598	-2.632	7094.26	161	185
TRUE	TRUE	(K)sYVDSYPmSHSGPQIGHFTQmVNDr(A)	0.95	2.668	0.4783	2	] (+17), Oxidation (+16), Oxidation (+16), [ (-16)	722.321	2885.25	4	-0.007598	-2.632	6187.92	161	185
TRUE	TRUE	(K)sYVDSYPmSHSGPQIGHFTQmVNDr(A)	0.95	3.8193	0.5899	2	] (+17), Oxidation (+16), Oxidation (+16), [ (-16)	722.07	2884.25	4	-1.012	-3.052	15626.9	161	185
TRUE	TRUE	(K)sYVDSYPmSHSGPQIGHFTQmVNDr(A)	0.95	4.1852	0.6165	2	] (+17), Oxidation (+16), Oxidation (+16), [ (-16)	722.57	2886.25	4	0.9885	-4.94	24145.8	161	185
TRUE	TRUE	(K)sYVDSYPmSHSGPQIGHFTQmVNDr(A)	0.95	4.4601	0.6315	2	] (+17), Oxidation (+16), Oxidation (+16), [ (-16)	722.32	2885.25	4	-0.01153	-3.996	30814.3	161	185
TRUE	TRUE	(K)sYVDSYPmSHSGPQIGHFTQmVNDr(A)	0.95	5.818	0.7062	2	] (+17), Oxidation (+16), Oxidation (+16), [ (-16)	722.067	2884.24	4	-1.023	-6.934	24426.7	161	185
TRUE	TRUE	(R)vIKYYLVcNYSmTNmIEEPIYTR(G)	0.95	2.5775	0.2187	2	] (+17), Carbamidomethyl (+57), Oxidation (+16), Oxidation (+16)	983.802	2948.38	3	-0.0285	-9.664	8722.75	201	223
TRUE	TRUE	(R)vIKYYLVcNYSmTNmIEEPIYTR(G)	0.95	1.8708	0.3844	2	] (+17), Carbamidomethyl (+57), Oxidation (+16), Oxidation (+16)	983.802	2948.38	3	-0.0285	-9.664	9377.5	201	223
TRUE	TRUE	(R)vIKYYLVcNYSmTNmIEEPIYTR(G)	0.95	2.607	0.494	2	] (+17), Carbamidomethyl (+57), Oxidation (+16), Oxidation (+16)	983.47	2947.39	3	-1.024	-7.263	12902.8	201	223

## Sheet: Apyrase Spot 6 Mass Spec Data
LOCUS 2105426A 562 aa linear INV 10-JUL-1992 DEFINITION apyrase. ACCESSION 2105426A VERSION 2105426A GI:1094353 DBSOURCE prf: locus 2105426A; part: salivary gland; state: embryo; taxonomy: Arthropoda.
Good?	Assigned	Sequence	Prob	SEQUEST XCorr	SEQUEST deltaCn	NTT	Modifications	Observed	Actual Mass	Charge	Delta AMU	Delta PPM	TIC	Start	Stop
TRUE	TRUE	(K)DKVEGPYPTIVESK(N)	0.95	3.2159	0.4477	2		781.911	1561.81	2	1.004	0.777	5485	275	288
TRUE	TRUE	(K)DKVEGPYPTIVESK(N)	0.95	3.2159	0.4477	2		781.911	1561.81	2	1.004	0.777	5485	275	288
TRUE	TRUE	(K)DKVEGPYPTIVESK(N)	0.95	2.8931	0.4234	2		521.274	1560.8	3	-0.003272	-2.095	29706	275	288
TRUE	TRUE	(K)DKVEGPYPTIVESK(N)	0.95	2.8931	0.4234	2		521.274	1560.8	3	-0.003272	-2.095	29706	275	288
TRUE	TRUE	(K)DKVEGPYPTIVESK(N)	0.95	3.7414	0.4912	2		781.411	1560.81	2	0.003821	2.447	8377	275	288
TRUE	TRUE	(K)DKVEGPYPTIVESK(N)	0.95	3.7414	0.4912	2		781.411	1560.81	2	0.003821	2.447	8377	275	288
TRUE	TRUE	(K)DKVEGPYPTIVESK(N)	0.95	3.3296	0.5334	2		781.411	1560.81	2	0.003821	2.447	7029	275	288
TRUE	TRUE	(K)DKVEGPYPTIVESK(N)	0.95	3.3296	0.5334	2		781.411	1560.81	2	0.003821	2.447	7029	275	288
TRUE	TRUE	(K)DKVEGPYPTIVESK(N)	0.95	3.1127	0.457	2		521.273	1560.8	3	-0.006751	-4.323	23501	275	288
TRUE	TRUE	(K)DKVEGPYPTIVESK(N)	0.95	3.1127	0.457	2		521.273	1560.8	3	-0.006751	-4.323	23501	275	288
TRUE	TRUE	(K)DKVEGPYPTIVESK(N)	0.95	2.8569	0.509	2		521.273	1560.8	3	-0.006751	-4.323	16758	275	288
TRUE	TRUE	(K)DKVEGPYPTIVESK(N)	0.95	2.8569	0.509	2		521.273	1560.8	3	-0.006751	-4.323	16758	275	288
TRUE	TRUE	(K)DKVEGPYPTIVESK(N)	0.95	2.8599	0.517	2		521.274	1560.8	3	-0.002174	-1.392	20507	275	288
TRUE	TRUE	(K)DKVEGPYPTIVESK(N)	0.95	2.8599	0.517	2		521.274	1560.8	3	-0.002174	-1.392	20507	275	288
TRUE	TRUE	(K)DKVEGPYPTIVESK(N)	0.95	3.1066	0.5749	2		521.274	1560.8	3	-0.003272	-2.095	39481	275	288
TRUE	TRUE	(K)DKVEGPYPTIVESK(N)	0.95	3.1066	0.5749	2		521.274	1560.8	3	-0.003272	-2.095	39481	275	288
TRUE	TRUE	(K)EGIPTIVANLVmNNDPDLK(S)	0.95	3.247	0.5925	2	Oxidation (+16)	1035.53	2069.05	2	0.998	-2.271	3574	150	168
TRUE	TRUE	(K)EGIPTIVANLVmNNDPDLK(S)	0.95	3.9956	0.5939	2	Oxidation (+16)	1035.04	2068.06	2	0.006084	2.94	5028	150	168
TRUE	TRUE	(K)EGIPTIVANLVmNNDPDLK(S)	0.95	4.1297	0.5242	2	Oxidation (+16)	690.356	2068.04	3	-0.006441	-3.113	12136	150	168
TRUE	TRUE	(K)EGIPTIVANLVmNNDPDLK(S)	0.95	4.4606	0.7118	2	Oxidation (+16)	1035.53	2069.05	2	1	-1.327	6107	150	168
TRUE	TRUE	(K)EGIPTIVANLVmNNDPDLK(S)	0.95	4.4034	0.6829	2	Oxidation (+16)	1035.04	2068.06	2	0.006084	2.94	5913	150	168
TRUE	TRUE	(K)EGIPTIVANLVmNNDPDLK(S)	0.95	4.5874	0.6904	2	Oxidation (+16)	1035.04	2068.06	2	0.006084	2.94	7092	150	168
TRUE	TRUE	(K)EGIPTIVANLVmNNDPDLK(S)	0.95	4.7227	0.6913	2	Oxidation (+16)	1035.04	2068.07	2	0.01406	6.797	5494	150	168
TRUE	TRUE	(K)EGIPTIVANLVmNNDPDLK(S)	0.95	4.3058	0.7663	2	Oxidation (+16)	1035.53	2069.05	2	0.998	-2.271	6105	150	168
TRUE	TRUE	(K)EGIPTIVANLVmNNDPDLK(S)	0.95	4.1185	0.5922	2	Oxidation (+16)	690.695	2069.06	3	1.013	5.005	8720	150	168
TRUE	TRUE	(K)EGIPTIVANLVmNNDPDLK(S)	0.95	3.8808	0.5898	2	Oxidation (+16)	690.36	2068.06	3	0.006786	3.28	10091	150	168
TRUE	TRUE	(K)EGIPTIVANLVmNNDPDLK(S)	0.95	3.8114	0.6017	2	Oxidation (+16)	690.356	2068.04	3	-0.006441	-3.113	10769	150	168
TRUE	TRUE	(K)EGIPTIVANLVmNNDPDLK(S)	0.95	4.3094	0.611	2	Oxidation (+16)	690.693	2069.06	3	1.007	2.174	11674	150	168
TRUE	TRUE	(K)EGIPTIVANLVmNNDPDLK(S)	0.95	4.0434	0.6662	2	Oxidation (+16)	690.359	2068.06	3	0.004179	2.02	12775	150	168
TRUE	TRUE	(K)EGIPTIVANLVmNNDPDLK(S)	0.95	4.9598	0.6336	2	Oxidation (+16)	690.358	2068.05	3	-0.000216	-0.1044	10551	150	168
TRUE	TRUE	(R)EKVEAIGSTVVGETK(I)	0.95	3.1804	0.5202	2		516.282	1545.82	3	-0.00215	-1.39	23401	347	361
TRUE	TRUE	(R)EKVEAIGSTVVGETK(I)	0.95	4.4831	0.6023	2		773.92	1545.82	2	-0.000489	-0.3161	11996	347	361
TRUE	TRUE	(R)EKVEAIGSTVVGETK(I)	0.95	3.6368	0.5388	2		516.282	1545.83	3	0.00023	0.1487	51015	347	361
TRUE	TRUE	(R)EKVEAIGSTVVGETK(I)	0.95	4.0209	0.5225	2		516.282	1545.82	3	-0.001784	-1.153	58387	347	361
TRUE	TRUE	(R)EKVEAIGSTVVGETK(I)	0.95	3.2836	0.573	2		516.282	1545.82	3	-0.001784	-1.153	49997	347	361
TRUE	TRUE	(R)EKVEAIGSTVVGETK(I)	0.95	3.5855	0.5702	2		516.282	1545.83	3	0.00023	0.1487	36241	347	361
TRUE	TRUE	(R)EKVEAIGSTVVGETK(I)	0.95	3.7746	0.5934	2		516.282	1545.82	3	-0.001784	-1.153	47985	347	361
TRUE	TRUE	(K)GLAPYLAELNK(E)	0.95	2.6555	0.3256	2		594.834	1187.65	2	-0.000899	-0.7563	13951	139	149
TRUE	TRUE	(K)GLAPYLAELNK(E)	0.95	3.458	0.3904	2		594.834	1187.65	2	-0.001143	-0.9616	55215	139	149
TRUE	TRUE	(K)GLAPYLAELNK(E)	0.95	3.7892	0.3693	2		594.835	1187.66	2	-4.5e-05	-0.03786	34599	139	149
TRUE	TRUE	(K)GLAPYLAELNK(E)	0.95	3.3958	0.4351	2		594.835	1187.66	2	-4.5e-05	-0.03786	25046	139	149
TRUE	TRUE	(K)GLAPYLAELNK(E)	0.95	3.6842	0.4089	2		594.834	1187.65	2	-0.001143	-0.9616	74085	139	149
TRUE	TRUE	(K)GLAPYLAELNK(E)	0.95	3.7395	0.4215	2		594.834	1187.65	2	-0.000899	-0.7563	63022	139	149
TRUE	TRUE	(K)GLAPYLAELNK(E)	0.95	3.7068	0.4476	2		594.834	1187.65	2	-0.001143	-0.9616	67733	139	149
TRUE	TRUE	(K)IAAEAGDDIDVIVGAHSHSFLYSPDSK(Q)	0.95	2.9047	0.4845	2		704.344	2813.35	4	-0.002734	-0.9714	11348	242	268
TRUE	TRUE	(K)IAAEAGDDIDVIVGAHSHSFLYSPDSK(Q)	0.95	3.4882	0.6188	2		704.593	2814.34	4	0.9902	-4.455	25888	242	268
TRUE	TRUE	(K)IAAEAGDDIDVIVGAHSHSFLYSPDSK(Q)	0.95	4.2777	0.604	2		704.344	2813.35	4	-0.003711	-1.319	26239	242	268
TRUE	TRUE	(K)IAAEAGDDIDVIVGAHSHSFLYSPDSK(Q)	0.95	4.5147	0.6099	2		704.344	2813.35	4	-0.003711	-1.319	19805	242	268
TRUE	TRUE	(K)IAAEAGDDIDVIVGAHSHSFLYSPDSK(Q)	0.95	3.7742	0.6583	2		704.344	2813.35	4	-0.002734	-0.9714	13934	242	268
TRUE	TRUE	(K)IEVmDYTNPK(S)	0.95	2.8686	0.4648	2	Oxidation (+16)	613.793	1225.57	2	1.002	-0.7212	9767	479	488
TRUE	TRUE	(K)IEVmDYTNPK(S)	0.95	2.9084	0.5244	2	Oxidation (+16)	613.292	1224.57	2	1.299e-05	0.0106	16071	479	488
TRUE	TRUE	(K)IEVmDYTNPK(S)	0.95	2.6234	0.5842	2	Oxidation (+16)	613.29	1224.57	2	-0.004337	-3.539	10715	479	488
TRUE	TRUE	(K)IEVmDYTNPK(S)	0.95	3.365	0.4993	2	Oxidation (+16)	613.291	1224.57	2	-0.001452	-1.185	19683	479	488
TRUE	TRUE	(K)IEVmDYTNPK(S)	0.95	3.2044	0.5212	2	Oxidation (+16)	613.292	1224.57	2	1.299e-05	0.0106	13617	479	488
TRUE	TRUE	(K)IEVmDYTNPK(S)	0.95	3.061	0.5487	2	Oxidation (+16)	613.292	1224.57	2	-0.000963	-0.7858	22517	479	488
TRUE	TRUE	(K)IGIIGVLYDK(T)	0.95	3.6571	0.4673	2		545.829	1089.64	2	-0.000263	-0.2411	12588	185	194
TRUE	TRUE	(K)IGIIGVLYDK(T)	0.95	3.4883	0.5009	2		545.828	1089.64	2	-0.001972	-1.808	30385	185	194
TRUE	TRUE	(K)IGIIGVLYDK(T)	0.95	3.7814	0.5063	2		545.829	1089.64	2	-0.00063	-0.5776	21228	185	194
TRUE	TRUE	(K)IGIIGVLYDK(T)	0.95	3.7949	0.5199	2		545.828	1089.64	2	-0.002217	-2.033	28841	185	194
TRUE	TRUE	(K)ITNGDIIEAAPFGSTADLIR(L)	0.95	3.2873	0.3734	2		692.36	2074.06	3	0.9823	-9.857	12679	413	432
TRUE	TRUE	(K)ITNGDIIEAAPFGSTADLIR(L)	0.95	3.5575	0.4388	2		1038.04	2074.07	2	0.9912	-5.556	19966	413	432
TRUE	TRUE	(K)ITNGDIIEAAPFGSTADLIR(L)	0.95	3.4994	0.4615	2		1038.04	2074.06	2	0.9824	-9.791	11578	413	432
TRUE	TRUE	(K)ITNGDIIEAAPFGSTADLIR(L)	0.95	3.7886	0.493	2		1038.04	2074.07	2	0.9912	-5.556	31205	413	432
TRUE	TRUE	(K)ITNGDIIEAAPFGSTADLIR(L)	0.95	4.4078	0.6107	2		1037.55	2073.08	2	0.002674	1.289	11097	413	432
TRUE	TRUE	(K)ITNGDIIEAAPFGSTADLIR(L)	0.95	4.4562	0.4912	2		692.031	2073.07	3	-0.002283	-1.101	23118	413	432
TRUE	TRUE	(K)ITNGDIIEAAPFGSTADLIR(L)	0.95	5.0373	0.5956	2		1037.55	2073.08	2	0.002674	1.289	20119	413	432
TRUE	TRUE	(K)ITNGDIIEAAPFGSTADLIR(L)	0.95	5.264	0.5955	2		1037.54	2073.07	2	-0.001964	-0.9469	40736	413	432
TRUE	TRUE	(K)ITNGDIIEAAPFGSTADLIR(L)	0.95	4.4508	0.5156	2		692.031	2073.07	3	-0.002283	-1.101	24046	413	432
TRUE	TRUE	(K)ITNGDIIEAAPFGSTADLIR(L)	0.95	4.0974	0.5512	2		692.031	2073.07	3	-0.003198	-1.542	16591	413	432
TRUE	TRUE	(K)ITNGDIIEAAPFGSTADLIR(L)	0.95	5.0309	0.6613	2		1037.55	2073.08	2	0.002674	1.289	37254	413	432
TRUE	TRUE	(K)ITNGDIIEAAPFGSTADLIR(L)	0.95	5.1085	0.677	2		1037.55	2073.08	2	0.002674	1.289	21314	413	432
TRUE	TRUE	(K)ITNGDIIEAAPFGSTADLIR(L)	0.95	5.5625	0.6487	2		1037.54	2073.07	2	-0.002452	-1.182	32551	413	432
TRUE	TRUE	(K)ITNGDIIEAAPFGSTADLIR(L)	0.95	5.5401	0.6753	2		1037.54	2073.07	2	-0.001964	-0.9469	26935	413	432
TRUE	TRUE	(K)ITNGDIIEAAPFGSTADLIR(L)	0.95	5.4192	0.6985	2		1037.54	2073.07	2	-0.000499	-0.2406	30632	413	432
TRUE	TRUE	(K)ITNGDIIEAAPFGSTADLIR(L)	0.95	4.5561	0.5838	2		692.031	2073.07	3	-0.003198	-1.542	23108	413	432
TRUE	TRUE	(K)ITNGDIIEAAPFGSTADLIR(L)	0.95	5.1498	0.642	2		692.031	2073.07	3	-0.003198	-1.542	19565	413	432
TRUE	TRUE	(R)IVIDISKPIR(S)	0.95	1.4102	0.3384	2		385.248	1152.72	3	-0.001508	-1.307	56736	464	473
TRUE	TRUE	(R)IVIDISKPIR(S)	0.95	1.6793	0.3404	2		385.248	1152.72	3	-0.001782	-1.545	42107	464	473
TRUE	TRUE	(R)IVIDISKPIR(S)	0.95	2.4707	0.6523	2		577.369	1152.72	2	-0.00064	-0.5547	11584	464	473
TRUE	TRUE	(R)IVIDISKPIR(S)	0.95	2.6632	0.6342	2		577.368	1152.72	2	-0.001616	-1.401	16686	464	473
TRUE	TRUE	(R)IVIDISKPIR(S)	0.95	2.9992	0.6585	2		577.369	1152.72	2	-0.00064	-0.5547	15625	464	473
TRUE	TRUE	(K)KIEVmDYTNPK(S)	0.95	2.8393	0.2602	2	Oxidation (+16)	451.896	1352.66	3	-9.101e-05	-0.06723	47069	478	488
TRUE	TRUE	(K)KIEVmDYTNPK(S)	0.95	2.8094	0.2665	2	Oxidation (+16)	451.894	1352.66	3	-0.003295	-2.434	40929	478	488
TRUE	TRUE	(K)KIEVmDYTNPK(S)	0.95	3.1553	0.3059	2	Oxidation (+16)	451.895	1352.66	3	-0.000914	-0.6752	69239	478	488
TRUE	TRUE	(K)KIEVmDYTNPK(S)	0.95	3.0253	0.3678	2	Oxidation (+16)	451.895	1352.66	3	-0.00064	-0.4728	59188	478	488
TRUE	TRUE	(K)KIEVmDYTNPK(S)	0.95	3.1083	0.4162	2	Oxidation (+16)	451.894	1352.66	3	-0.003295	-2.434	16241	478	488
TRUE	TRUE	(K)KIEVmDYTNPK(S)	0.95	3.1544	0.4166	2	Oxidation (+16)	451.895	1352.66	3	-0.00064	-0.4728	42171	478	488
TRUE	TRUE	(K)KIEVmDYTNPK(S)	0.95	3.4547	0.5529	2	Oxidation (+16)	677.339	1352.66	2	-0.002091	-1.545	12833	478	488
TRUE	TRUE	(K)KIEVmDYTNPK(S)	0.95	3.4737	0.5532	2	Oxidation (+16)	677.34	1352.67	2	0.000663	0.4898	12366	478	488
TRUE	TRUE	(K)KIEVmDYTNPK(S)	0.95	3.537	0.5495	2	Oxidation (+16)	677.338	1352.66	2	-0.002336	-1.726	23310	478	488
TRUE	TRUE	(K)KIEVmDYTNPK(S)	0.95	3.6154	0.5874	2	Oxidation (+16)	677.841	1353.67	2	1.003	0.3169	9250	478	488
TRUE	TRUE	(K)KIEVmDYTNPK(S)	0.95	3.6906	0.6237	2	Oxidation (+16)	677.338	1352.66	2	-0.003312	-2.447	24101	478	488
TRUE	TRUE	(K)KIEVmDYTNPK(S)	0.95	3.7915	0.6206	2	Oxidation (+16)	677.338	1352.66	2	-0.002336	-1.726	22720	478	488
TRUE	TRUE	(R)KIGIIGVLYDK(T)	0.95	3.3306	0.4496	2		406.92	1217.74	3	-9.2e-05	-0.07549	15329	184	194
TRUE	TRUE	(R)KIGIIGVLYDK(T)	0.95	3.7043	0.4566	2		406.921	1217.74	3	0.002105	1.727	11225	184	194
TRUE	TRUE	(R)KIGIIGVLYDK(T)	0.95	3.4966	0.4852	2		406.921	1217.74	3	0.002105	1.727	10169	184	194
TRUE	TRUE	(K)LKPAAmTLGNHEFDHTPK(G)	0.95	1.7957	0.3083	2	Oxidation (+16)	506.507	2022	4	-0.000492	-0.2432	33143	121	138
TRUE	TRUE	(K)LKPAAmTLGNHEFDHTPK(G)	0.95	1.9424	0.3727	2	Oxidation (+16)	405.406	2022	5	-0.003344	-1.653	33159	121	138
TRUE	TRUE	(K)QAEYYIVVPSYLADGK(D)	0.95	4.4126	0.1054	2		908.96	1815.91	2	0.9963	-3.55	19501	498	513
TRUE	TRUE	(K)QAEYYIVVPSYLADGK(D)	0.95	4.2948	0.1272	2		908.458	1814.9	2	-0.008195	-4.513	14465	498	513
TRUE	TRUE	(K)QAEYYIVVPSYLADGK(D)	0.95	4.1413	0.188	2		908.46	1814.91	2	-0.003722	-2.05	4992	498	513
TRUE	TRUE	(R)RTGPLDSDVFK(N)	0.95	2.957	0.507	2		617.825	1233.64	2	-0.00022	-0.1782	11206	526	536
TRUE	TRUE	(R)RTGPLDSDVFK(N)	0.95	3.1999	0.5021	2		617.823	1233.63	2	-0.004615	-3.738	16559	526	536
TRUE	TRUE	(R)RTGPLDSDVFK(N)	0.95	3.0876	0.5175	2		617.825	1233.64	2	-0.00022	-0.1782	12687	526	536
TRUE	TRUE	(R)RTGPLDSDVFK(N)	0.95	3.3223	0.5014	2		617.824	1233.63	2	-0.002906	-2.354	22143	526	536
TRUE	TRUE	(R)RTGPLDSDVFK(N)	0.95	3.1548	0.5822	2		617.824	1233.63	2	-0.002906	-2.354	19894	526	536
TRUE	TRUE	(R)RTGPLDSDVFK(N)	0.95	3.4169	0.5475	2		412.219	1233.64	3	-0.000233	-0.1887	22389	526	536
TRUE	TRUE	(R)RTGPLDSDVFK(N)	0.95	3.5588	0.5429	2		412.219	1233.63	3	-0.001332	-1.079	26392	526	536
TRUE	TRUE	(R)RTGPLDSDVFK(N)	0.95	3.3567	0.5587	2		412.218	1233.63	3	-0.002339	-1.894	36400	526	536
TRUE	TRUE	(R)RTGPLDSDVFK(N)	0.95	3.6767	0.5574	2		412.218	1233.63	3	-0.002339	-1.894	46638	526	536
TRUE	TRUE	(K)SDELKPLDK(Q)	0.95	2.3139	0.4137	2		522.782	1043.55	2	-0.000269	-0.2575	4948	489	497
TRUE	TRUE	(K)SDELKPLDK(Q)	0.95	2.2353	0.395	2		348.856	1043.55	3	-0.004952	-4.741	7643	489	497
TRUE	TRUE	(K)SDELKPLDK(Q)	0.95	2.7216	0.5024	2		522.782	1043.55	2	-0.000269	-0.2575	5702	489	497
TRUE	TRUE	(K)SDELKPLDK(Q)	0.95	2.2009	0.4642	2		348.857	1043.55	3	-0.001198	-1.147	11198	489	497
TRUE	TRUE	(K)SDELKPLDK(Q)	0.95	2.4846	0.4476	2		348.857	1043.55	3	-0.001198	-1.147	10352	489	497
TRUE	TRUE	(K)SDELKPLDK(Q)	0.95	2.181	0.5253	2		348.856	1043.55	3	-0.004952	-4.741	6935	489	497
TRUE	TRUE	(R)TGPLDSDVFK(N)	0.95	2.7786	0.6644	2		539.774	1077.53	2	-0.000927	-0.8595	50602	527	536
TRUE	TRUE	(R)TGPLDSDVFK(N)	0.95	2.8385	0.6874	2		539.774	1077.53	2	-0.001903	-1.764	75983	527	536
TRUE	TRUE	(R)TGPLDSDVFK(N)	0.95	2.881	0.6825	2		539.774	1077.53	2	-0.001903	-1.764	60249	527	536
TRUE	TRUE	(R)TGPLDSDVFK(N)	0.95	2.728	0.7204	2		539.774	1077.53	2	-0.000927	-0.8595	37762	527	536
TRUE	TRUE	(R)TGPLDSDVFK(N)	0.95	3.0788	0.7064	2		539.774	1077.53	2	-0.001415	-1.312	89100	527	536
TRUE	TRUE	(R)TGPLDSDVFK(N)	0.95	3.0983	0.7189	2		539.774	1077.53	2	-0.001903	-1.764	87042	527	536
TRUE	TRUE	(R)TNcLQVSGLR(I)	0.95	3.374	0.4511	2	Carbamidomethyl (+57)	574.297	1146.58	2	-0.003048	-2.656	45561	454	463
TRUE	TRUE	(R)TNcLQVSGLR(I)	0.95	3.516	0.4455	2	Carbamidomethyl (+57)	574.298	1146.58	2	3.698e-06	0.003223	40453	454	463
TRUE	TRUE	(R)TNcLQVSGLR(I)	0.95	3.4092	0.4592	2	Carbamidomethyl (+57)	574.298	1146.58	2	3.698e-06	0.003223	39645	454	463
TRUE	TRUE	(R)TNcLQVSGLR(I)	0.95	3.4528	0.4864	2	Carbamidomethyl (+57)	574.297	1146.58	2	-0.003048	-2.656	30257	454	463
TRUE	TRUE	(R)TNcLQVSGLR(I)	0.95	3.4777	0.4858	2	Carbamidomethyl (+57)	574.297	1146.58	2	-0.003048	-2.656	38145	454	463
TRUE	TRUE	(R)TNcLQVSGLR(I)	0.95	3.2754	0.516	2	Carbamidomethyl (+57)	574.298	1146.58	2	3.698e-06	0.003223	39493	454	463
TRUE	TRUE	(K)VEAIGSTVVGETK(I)	0.95	4.1814	0.596	2		645.351	1288.69	2	-0.000706	-0.5474	97698	349	361
TRUE	TRUE	(K)VEAIGSTVVGETK(I)	0.95	3.9541	0.6247	2		645.35	1288.69	2	-0.001439	-1.116	25649	349	361
TRUE	TRUE	(K)VEAIGSTVVGETK(I)	0.95	4.1341	0.6103	2		645.351	1288.69	2	-0.000218	-0.169	108717	349	361
TRUE	TRUE	(K)VEAIGSTVVGETK(I)	0.95	3.9996	0.6219	2		645.35	1288.69	2	-0.001439	-1.116	17662	349	361
TRUE	TRUE	(K)VEAIGSTVVGETK(I)	0.95	4.233	0.6115	2		645.351	1288.69	2	-0.000706	-0.5474	77178	349	361
TRUE	TRUE	(K)VEAIGSTVVGETK(I)	0.95	4.2803	0.6227	2		645.351	1288.69	2	-0.000706	-0.5474	58351	349	361
TRUE	TRUE	(K)VEAIGSTVVGETK(I)	0.95	4.5018	0.6409	2		645.351	1288.69	2	-0.000218	-0.169	87552	349	361
TRUE	TRUE	(K)VEGPYPTIVESK(N)	0.95	3.4691	0.5931	2		660.349	1318.68	2	1.002	-0.7052	5537	277	288
TRUE	TRUE	(K)VEGPYPTIVESK(N)	0.95	3.4691	0.5931	2		660.349	1318.68	2	1.002	-0.7052	5537	277	288
TRUE	TRUE	(K)VEGPYPTIVESK(N)	0.95	3.5547	0.6137	2		659.845	1317.68	2	-0.006625	-5.024	5951	277	288
TRUE	TRUE	(K)VEGPYPTIVESK(N)	0.95	3.5547	0.6137	2		659.845	1317.68	2	-0.006625	-5.024	5951	277	288
TRUE	TRUE	(K)VEGPYPTIVESK(N)	0.95	3.4718	0.6899	2		659.845	1317.68	2	-0.006625	-5.024	5930	277	288
TRUE	TRUE	(K)VEGPYPTIVESK(N)	0.95	3.4718	0.6899	2		659.845	1317.68	2	-0.006625	-5.024	5930	277	288
TRUE	TRUE	(K)VQQDPQILK(D)	0.95	2.5889	0.3249	2		534.805	1067.6	2	-0.002093	-1.959	22319	332	340
TRUE	TRUE	(K)VQQDPQILK(D)	0.95	2.554	0.306	2		534.805	1067.6	2	-0.002581	-2.415	46388	332	340
TRUE	TRUE	(K)VQQDPQILK(D)	0.95	2.7617	0.3218	2		534.805	1067.6	2	-0.001849	-1.73	40788	332	340
TRUE	TRUE	(K)VQQDPQILK(D)	0.95	2.6183	0.3678	2		534.805	1067.6	2	-0.002093	-1.959	15628	332	340
TRUE	TRUE	(K)VQQDPQILK(D)	0.95	2.7058	0.371	2		534.805	1067.6	2	-0.002581	-2.415	33485	332	340
TRUE	TRUE	(K)VQQDPQILK(D)	0.95	3.0441	0.3741	2		534.805	1067.6	2	-0.002093	-1.959	41004	332	340
TRUE	TRUE	(K)VTLSNAVEAVR(R)	0.95	3.5488	0.4401	2		579.827	1157.64	2	-0.000504	-0.435	49122	204	214
TRUE	TRUE	(K)VTLSNAVEAVR(R)	0.95	3.7503	0.5	2		579.827	1157.64	2	-0.000504	-0.435	92261	204	214
TRUE	TRUE	(K)VTLSNAVEAVR(R)	0.95	3.8091	0.4979	2		579.827	1157.64	2	-0.001846	-1.593	101801	204	214
TRUE	TRUE	(K)VTLSNAVEAVR(R)	0.95	3.8564	0.4968	2		579.825	1157.64	2	-0.004776	-4.122	39250	204	214
TRUE	TRUE	(K)VTLSNAVEAVR(R)	0.95	3.7894	0.5063	2		579.825	1157.64	2	-0.004776	-4.122	49199	204	214
TRUE	TRUE	(K)VTLSNAVEAVR(R)	0.95	3.8578	0.5198	2		579.827	1157.64	2	-0.000504	-0.435	73996	204	214
TRUE	TRUE	(K)VTLSNAVEAVR(R)	0.95	3.7681	0.5332	2		579.827	1157.64	2	-0.000504	-0.435	60807	204	214
TRUE	TRUE	(K)VTLSNAVEAVR(R)	0.95	3.7221	0.5546	2		579.825	1157.64	2	-0.004776	-4.122	26570	204	214
TRUE	TRUE	(K)VTLSNAVEAVRR(E)	0.95	2.3042	0.4213	2		657.875	1313.74	2	-0.004924	-3.745	10888	204	215
END OF FILE

## Sheet: Beta Chain Spectrin Spot 2
LOCUS EAT42207 4155 aa linear INV 05-SEP-2012 DEFINITION AAEL006242-PA [Aedes aegypti]. ACCESSION EAT42207 VERSION EAT42207.1 GI:108877982 DBLINK BioProject: PRJNA12434 DBSOURCE accession CH477381.1
Good?	Assigned	Sequence	Prob	SEQUEST XCorr	SEQUEST deltaCn	NTT	Modifications	Observed	Actual Mass	Charge	Delta AMU	Delta PPM	TIC	Start	Stop
TRUE	TRUE	(K)DLNQSSLEKGR(R)	0.95	2.4252	0.2873	2		623.325	1244.63	2	-0.9969	4.717	188017	1488	1498
TRUE	TRUE	(K)DLNQSSLEKGR(R)	0.95	2.338	0.3014	2		623.324	1244.63	2	-0.9973	4.325	112639	1488	1498
TRUE	TRUE	(K)DLNQSSLEKGR(R)	0.95	2.6678	0.2628	2		623.324	1244.63	2	-0.9973	4.325	105522	1488	1498
TRUE	TRUE	(K)DLNQSSLEKGR(R)	0.95	2.2903	0.3344	2		623.324	1244.63	2	-0.9975	4.227	59759	1488	1498
TRUE	TRUE	(K)HPDSKVIAAK(Q)	0.95	1.4917	0.3659	2		356.207	1065.6	3	0.9997	-2.804	2631380	1787	1796

## Sheet: DEAD-BoxRNA Helicase Spot 1
LOCUS EAT39760 792 aa linear INV 05-SEP-2012 DEFINITION AAEL008463-PA [Aedes aegypti]. ACCESSION EAT39760 VERSION EAT39760.1 GI:108875535 DBLINK BioProject: PRJNA12434 BSOURCE accession CH477512.1
Good?	Assigned	Sequence	Prob	SEQUEST XCorr	SEQUEST deltaCn	NTT	Modifications	Observed	Actual Mass	Charge	Delta AMU	Delta PPM	TIC	Start	Stop
TRUE	TRUE	(K)HLTVVQNLSIPKILDGKDVLIR(A)	0.95	0.0619	1	2		824.503	2470.49	3	0.02171	8.783	182	177	198
TRUE	TRUE	(K)NKEQAAIELQHR(F)	0.95	2.2111	0.213	2		479.256	1434.75	3	-1.008	-3.529	9577	614	625
TRUE	TRUE	(K)NKEQAAIELQHR(F)	0.95	1.9235	0.2526	2		479.254	1434.74	3	-1.012	-6.462	12642	614	625
TRUE	TRUE	(K)NKEQAAIELQHR(F)	0.95	2.1981	0.295	2		479.255	1434.74	3	-1.011	-5.888	13115	614	625
END OF FILE

## Sheet: D7 Spots 15, 16, 17
LOCUS 3DXL_A 303 aa linear INV 27-DEC-2012 DEFINITION Chain A, Crystal Structure Of Aed7 From Aedes Aegypti. ACCESSION 3DXL_A VERSION 3DXL_A GI:222447044 DBSOURCE pdb: Molecule 3DXL, chain 65, release Dec 7, 2012; deposition: Jul 24, 2008; class: Odorant-Binding Protein; source: Mmdb_id: 69416, Pdb_id 1: 3DXL; Exp. method: X-Ray Diffraction.
Good?	Assigned	Sequence	Prob	SEQUEST XCorr	SEQUEST deltaCn	NTT	Modifications	Observed	Actual Mass	Charge	Delta AMU	Delta PPM	TIC	Start	Stop
TRUE	TRUE	(R)AILFGK(G)	0.95	1.1216	0.5243	2		324.708	647.401	2	0.000388	0.5984	10449	153	158
TRUE	TRUE	(R)AILFGK(G)	0.95	1.1235	0.5787	2		324.707	647.4	2	-0.001138	-1.755	24731	153	158
TRUE	TRUE	(R)AILFGK(G)	0.95	1.1644	0.5882	2		324.707	647.399	2	-0.001443	-2.225	13232	153	158
TRUE	TRUE	(R)AILFGK(G)	0.95	1.7742	0.5513	2		324.707	647.4	2	-0.001138	-1.755	32046	153	158
TRUE	TRUE	(R)AILFGK(G)	0.95	1.7805	0.5899	2		324.707	647.399	2	-0.001443	-2.225	20269	153	158
TRUE	TRUE	(R)AILFGKGESSK(K)	0.95	1.5436	0.3291	2		379.548	1135.62	3	-0.003151	-2.772	40735	153	163
TRUE	TRUE	(R)AILFGKGESSK(K)	0.95	1.5963	0.3784	2		379.548	1135.62	3	-0.003151	-2.772	37886	153	163
TRUE	TRUE	(R)AILFGKGESSK(K)	0.95	2.4968	0.4614	2		569.321	1136.63	2	1.004	1.04	11155	153	163
TRUE	TRUE	(R)AILFGKGESSK(K)	0.95	2.3732	0.4592	2		568.818	1135.62	2	-0.001582	-1.392	15962	153	163
TRUE	TRUE	(R)AILFGKGESSK(K)	0.95	2.3887	0.4593	2		568.817	1135.62	2	-0.003413	-3.003	17051	153	163
TRUE	TRUE	(R)AILFGKGESSK(K)	0.95	1.8636	0.3834	2		379.548	1135.62	3	-0.00187	-1.645	20036	153	163
TRUE	TRUE	(R)AILFGKGESSK(K)	0.95	2.6774	0.4303	2		568.817	1135.62	2	-0.003413	-3.003	15730	153	163
TRUE	TRUE	(R)AILFGKGESSK(K)	0.95	1.8568	0.3929	2		379.548	1135.62	3	-0.003151	-2.772	38988	153	163
TRUE	TRUE	(R)AILFGKGESSK(K)	0.95	2.5358	0.5139	2		568.817	1135.62	2	-0.004389	-3.861	13536	153	163
TRUE	TRUE	(R)AILFGKGESSK(K)	0.95	1.4617	0.4924	2		379.548	1135.62	3	-0.003151	-2.772	32767	153	163
TRUE	TRUE	(R)AILFGKGESSK(K)	0.95	2.7383	0.5755	2		568.818	1135.62	2	-0.001582	-1.392	13786	153	163
TRUE	TRUE	(K)IAVHYYK(C)	0.95	1.8249	0.327	2		447.75	893.485	2	1.005	2.291	8598	271	277
TRUE	TRUE	(K)IAVHYYK(C)	0.95	1.8319	0.4631	2		447.25	892.485	2	0.004778	5.348	12778	271	277
TRUE	TRUE	(K)IGFYEPGEK(R)	0.95	2.3434	0.5437	2		520.257	1038.5	2	-0.003495	-3.362	22550	82	90
TRUE	TRUE	(K)IGFYEPGEK(R)	0.95	2.255	0.6004	2		520.258	1038.5	2	-0.001786	-1.718	19997	82	90
TRUE	TRUE	(K)IGFYEPGEK(R)	0.95	2.6684	0.5417	2		520.257	1038.5	2	-0.003251	-3.127	23951	82	90
TRUE	TRUE	(K)IGFYEPGEK(R)	0.95	2.6154	0.5616	2		520.257	1038.5	2	-0.003495	-3.362	25524	82	90
TRUE	TRUE	(K)IGFYEPGEK(R)	0.95	2.6196	0.571	2		520.257	1038.5	2	-0.00264	-2.54	29027	82	90
TRUE	TRUE	(K)IGFYEPGEK(R)	0.95	2.4107	0.6294	2		520.258	1038.5	2	-0.001786	-1.718	17627	82	90
TRUE	TRUE	(K)IGFYEPGEKR(F)	0.95	2.3476	0.292	2		598.307	1194.6	2	-0.003765	-3.149	17559	82	91
TRUE	TRUE	(K)IGFYEPGEKR(F)	0.95	2.2029	0.3754	2		598.308	1194.6	2	-0.001934	-1.618	11100	82	91
TRUE	TRUE	(K)IGFYEPGEKR(F)	0.95	1.4823	0.3935	2		399.208	1194.6	3	-0.002191	-1.833	91584	82	91
TRUE	TRUE	(K)IGFYEPGEKR(F)	0.95	2.9874	0.3972	2		598.307	1194.6	2	-0.003765	-3.149	19082	82	91
TRUE	TRUE	(K)IGFYEPGEKR(F)	0.95	1.5137	0.4544	2		399.208	1194.6	3	-0.001825	-1.526	68283	82	91
TRUE	TRUE	(K)IGFYEPGEKR(F)	0.95	1.7135	0.4323	2		399.208	1194.6	3	-0.001825	-1.526	30796	82	91
TRUE	TRUE	(K)IGFYEPGEKR(F)	0.95	2.6777	0.4791	2		598.307	1194.6	2	-0.003765	-3.149	16185	82	91
TRUE	TRUE	(K)IGFYEPGEKR(F)	0.95	1.7982	0.4367	2		399.208	1194.6	3	-0.002191	-1.833	79817	82	91
TRUE	TRUE	(K)IGFYEPGEKR(F)	0.95	1.7489	0.4808	2		399.208	1194.6	3	-0.002191	-1.833	89763	82	91
TRUE	TRUE	(K)IGFYEPGEKR(F)	0.95	1.6859	0.5047	2		399.208	1194.6	3	-0.001825	-1.526	50237	82	91
TRUE	TRUE	(K)NELDVDEIAR(D)	0.95	3.2153	0.4341	2		587.29	1172.57	2	-0.002066	-1.76	20176	231	240
TRUE	TRUE	(K)NELDVDEIAR(D)	0.95	3.7619	0.4601	2		587.29	1172.57	2	-0.002066	-1.76	21748	231	240
TRUE	TRUE	(K)NELDVDEIAR(D)	0.95	3.654	0.4776	2		587.291	1172.57	2	0.000375	0.3195	18313	231	240
TRUE	TRUE	(K)NELDVDEIAR(D)	0.95	3.7331	0.4723	2		587.291	1172.57	2	0.000375	0.3195	14618	231	240
TRUE	TRUE	(K)QVDDIDKIQcS(-)	0.95	2.5266	0.4853	2	Carbamidomethyl (+57)	660.81	1319.6	2	0.001553	1.176	11884	322	332
TRUE	TRUE	(K)QVDDIDKIQcS(-)	0.95	2.6396	0.5167	2	Carbamidomethyl (+57)	660.805	1319.6	2	-0.007358	-5.572	12785	322	332
TRUE	TRUE	(K)QVDDIDKIQcS(-)	0.95	2.8905	0.4869	2	Carbamidomethyl (+57)	660.805	1319.6	2	-0.007358	-5.572	10595	322	332
TRUE	TRUE	(K)QVDDIDKIQcS(-)	0.95	2.8583	0.5302	2	Carbamidomethyl (+57)	660.81	1319.6	2	0.001553	1.176	12700	322	332
TRUE	TRUE	(K)QVDDIDKIQcS(-)	0.95	2.9803	0.518	2	Carbamidomethyl (+57)	660.811	1319.61	2	0.003628	2.747	8109	322	332
TRUE	TRUE	(K)QVDDIDKIQcS(-)	0.95	2.915	0.5267	2	Carbamidomethyl (+57)	660.807	1319.6	2	-0.003818	-2.891	9147	322	332
TRUE	TRUE	(K)QVDDIDKIQcS(-)	0.95	3.2054	0.5073	2	Carbamidomethyl (+57)	660.811	1319.61	2	0.003628	2.747	10669	322	332
TRUE	TRUE	(R)SKDYFAALTGK(L)	0.95	2.935	0.2877	2		401.216	1200.62	3	1.006	2.602	17276	300	310
TRUE	TRUE	(R)SKDYFAALTGK(L)	0.95	3.1386	0.3887	2		400.879	1199.62	3	-0.00269	-2.241	16452	300	310
TRUE	TRUE	(R)SKDYFAALTGK(L)	0.95	3.5706	0.4961	2		600.816	1199.62	2	-0.001975	-1.645	17051	300	310
TRUE	TRUE	(R)SKDYFAALTGK(L)	0.95	3.3298	0.3999	2		400.879	1199.62	3	-0.00269	-2.241	16877	300	310
TRUE	TRUE	(R)SKDYFAALTGK(L)	0.95	3.1345	0.4329	2		400.88	1199.62	3	-0.000599	-0.4989	16677	300	310
TRUE	TRUE	(R)SKDYFAALTGK(L)	0.95	3.5621	0.5533	2		600.816	1199.62	2	-0.001242	-1.034	18016	300	310
TRUE	TRUE	(R)SKDYFAALTGK(L)	0.95	3.4159	0.5769	2		600.816	1199.62	2	-0.001975	-1.645	12934	300	310
TRUE	TRUE	(R)SKDYFAALTGK(L)	0.95	3.5241	0.5897	2		600.816	1199.62	2	-0.001975	-1.645	11027	300	310
TRUE	TRUE	(R)SKDYFAALTGK(L)	0.95	3.6224	0.5971	2		600.816	1199.62	2	-0.001242	-1.034	15372	300	310
TRUE	TRUE	(R)SKDYFAALTGK(L)	0.95	3.8249	0.6634	2		600.816	1199.62	2	-0.001242	-1.034	11631	300	310
TRUE	TRUE	(K)VTNDFKEAFDYR(E)	0.95	2.7151	0.4366	2		502.24	1503.7	3	-0.000962	-0.6393	10182	285	296
TRUE	TRUE	(K)VTNDFKEAFDYR(E)	0.95	2.9093	0.4316	2		502.24	1503.7	3	-0.000962	-0.6393	10154	285	296
TRUE	TRUE	(K)VTNDFKEAFDYR(E)	0.95	2.7393	0.4667	2		502.239	1503.7	3	-0.004349	-2.89	9442	285	296
TRUE	TRUE	(K)VTNDFKEAFDYR(E)	0.95	2.9344	0.4587	2		502.239	1503.7	3	-0.004349	-2.89	9124	285	296
TRUE	TRUE	(R)YmTSKNELDVDEIAR(D)	0.95	4.1641	0.5491	2	Oxidation (+16)	600.619	1798.83	3	-0.006574	-3.653	20313	226	240
TRUE	TRUE	(R)YmTSKNELDVDEIAR(D)	0.95	3.2576	0.6163	2	Oxidation (+16)	600.62	1798.84	3	-0.003827	-2.126	16287	226	240
TRUE	TRUE	(R)YmTSKNELDVDEIAR(D)	0.95	4.5415	0.5658	2	Oxidation (+16)	600.62	1798.84	3	-0.002362	-1.312	20220	226	240
TRUE	TRUE	(R)YmTSKNELDVDEIAR(D)	0.95	4.0801	0.5899	2	Oxidation (+16)	600.62	1798.84	3	-0.003827	-2.126	17931	226	240
TRUE	TRUE	(R)YmTSKNELDVDEIAR(D)	0.95	3.9841	0.6081	2	Oxidation (+16)	600.619	1798.83	3	-0.006574	-3.653	20758	226	240
TRUE	TRUE	(R)YmTSKNELDVDEIAR(D)	0.95	4.3763	0.6227	2	Oxidation (+16)	600.62	1798.84	3	-0.003827	-2.126	19785	226	240
TRUE	TRUE	(K)YQmGSGIVFER(H)	0.95	2.7778	0.6473	2	Oxidation (+16)	651.809	1301.6	2	-0.00424	-3.255	15337	205	215
TRUE	TRUE	(K)YQmGSGIVFER(H)	0.95	2.9616	0.6565	2	Oxidation (+16)	651.809	1301.6	2	-0.00424	-3.255	19243	205	215
TRUE	TRUE	(K)YQmGSGIVFER(H)	0.95	2.9726	0.6559	2	Oxidation (+16)	651.809	1301.6	2	-0.004606	-3.536	24544	205	215
TRUE	TRUE	(K)YQmGSGIVFER(H)	0.95	2.9415	0.6709	2	Oxidation (+16)	651.809	1301.6	2	-0.003141	-2.411	21845	205	215
TRUE	TRUE	(K)YQmGSGIVFER(H)	0.95	3.0325	0.6603	2	Oxidation (+16)	651.808	1301.6	2	-0.006437	-4.942	9830	205	215
TRUE	TRUE	(K)YQmGSGIVFER(H)	0.95	2.7928	0.7203	2	Oxidation (+16)	651.808	1301.6	2	-0.006437	-4.942	12283	205	215

## Sheet: Hypothetical AAEL 732 Spot 11 
LOCUS XP_001650667 568 aa linear INV 31-JAN-2009 DEFINITION hypothetical protein AaeL_AAEL000732 [Aedes aegypti]. ACCESSION XP_001650667 VERSION XP_001650667.1 GI:157109433 BSOURCE REFSEQ: accession XM_001650617.1
Good?	Assigned	Sequence	Prob	SEQUEST XCorr	SEQUEST deltaCn	NTT	Modifications	Observed	Actual Mass	Charge	Delta AMU	Delta PPM	TIC	Start	Stop
TRUE	TRUE	(R)DLcVTYLNSNQmSK(A)	0.95	4.1395	0.681	2	Carbamidomethyl (+57), Oxidation (+16)	844.884	1687.75	2	-0.002235	-1.324	4791	157	170
TRUE	TRUE	(R)DLcVTYLNSNQmSK(A)	0.95	4.7194	0.7089	2	Carbamidomethyl (+57), Oxidation (+16)	844.883	1687.75	2	-0.002723	-1.613	11959	157	170
TRUE	TRUE	(R)DLcVTYLNSNQmSK(A)	0.95	4.3589	0.7522	2	Carbamidomethyl (+57), Oxidation (+16)	844.883	1687.75	2	-0.002723	-1.613	9315	157	170
TRUE	TRUE	(R)DLcVTYLNSNQmSK(A)	0.95	4.8553	0.721	2	Carbamidomethyl (+57), Oxidation (+16)	844.884	1687.75	2	-0.002113	-1.251	9307	157	170
TRUE	TRUE	(R)DLcVTYLNSNQmSK(A)	0.95	4.6506	0.7468	2	Carbamidomethyl (+57), Oxidation (+16)	844.884	1687.75	2	-0.002235	-1.324	6715	157	170
TRUE	TRUE	(R)DLcVTYLNSNQmSK(A)	0.95	5.0858	0.7205	2	Carbamidomethyl (+57), Oxidation (+16)	844.883	1687.75	2	-0.002723	-1.613	14809	157	170
TRUE	TRUE	(K)GYVKVEEYQR(M)	0.95	2.4467	0.5034	2		635.82	1269.63	2	-0.009922	-7.809	2693	83	92
TRUE	TRUE	(K)GYVKVEEYQR(M)	0.95	3.069	0.5944	2		636.323	1270.63	2	0.9969	-4.562	8885	83	92
TRUE	TRUE	(K)GYVKVEEYQR(M)	0.95	2.8045	0.6502	2		636.323	1270.63	2	0.996	-5.329	3087	83	92
TRUE	TRUE	(K)GYVKVEEYQR(M)	0.95	2.9683	0.5916	2		635.821	1269.63	2	-0.007222	-5.684	7782	83	92
TRUE	TRUE	(K)GYVKVEEYQR(M)	0.95	2.9279	0.4931	2		424.219	1269.63	3	-0.00159	-1.251	50804	83	92
TRUE	TRUE	(K)GYVKVEEYQR(M)	0.95	2.9547	0.5193	2		424.219	1269.63	3	-0.001498	-1.179	35698	83	92
TRUE	TRUE	(K)GYVKVEEYQR(M)	0.95	3.0087	0.5656	2		424.219	1269.63	3	-0.001498	-1.179	29070	83	92
TRUE	TRUE	(K)GYVKVEEYQR(M)	0.95	3.1219	0.5632	2		424.219	1269.63	3	-0.00159	-1.251	41247	83	92
TRUE	TRUE	(K)GYVKVEEYQR(M)	0.95	2.645	0.6073	2		424.219	1269.63	3	-0.001498	-1.179	43657	83	92
TRUE	TRUE	(K)GYVKVEEYQR(M)	0.95	3.051	0.632	2		424.219	1269.63	3	-0.00159	-1.251	47863	83	92
TRUE	TRUE	(K)INDAVVIK(N)	0.95	2.9239	0.3132	2		436.266	870.517	2	-0.000567	-0.6506	40065	289	296
TRUE	TRUE	(K)INDAVVIK(N)	0.95	2.8832	0.3348	2		436.266	870.517	2	-0.000689	-0.7906	34565	289	296
TRUE	TRUE	(K)INDAVVIK(N)	0.95	2.9799	0.3424	2		436.265	870.516	2	-0.001117	-1.282	44720	289	296
TRUE	TRUE	(K)INDAVVIK(N)	0.95	2.8668	0.3588	2		436.266	870.517	2	-0.000567	-0.6506	32110	289	296
TRUE	TRUE	(K)INDAVVIK(N)	0.95	2.9547	0.3647	2		436.265	870.516	2	-0.001117	-1.282	44631	289	296
TRUE	TRUE	(K)INDAVVIK(N)	0.95	3.0071	0.4016	2		436.265	870.516	2	-0.001117	-1.282	41769	289	296
TRUE	TRUE	(K)KINDAVVIK(N)	0.95	3.0196	0.2064	2		500.313	998.611	2	-0.001512	-1.513	13823	288	296
TRUE	TRUE	(K)KINDAVVIK(N)	0.95	2.9806	0.227	2		500.313	998.611	2	-0.001207	-1.207	11660	288	296
TRUE	TRUE	(K)KINDAVVIK(N)	0.95	3.2575	0.3073	2		500.313	998.611	2	-0.001207	-1.207	12685	288	296
TRUE	TRUE	(K)KINDAVVIK(N)	0.95	3.1197	0.3375	2		500.313	998.611	2	-0.001512	-1.513	12782	288	296
TRUE	TRUE	(K)KLDEEVGTLHEK(L)	0.95	3.414	0.5144	2		466.579	1396.72	3	-0.003313	-2.37	14859	132	143
TRUE	TRUE	(K)KLDEEVGTLHEK(L)	0.95	3.84	0.4991	2		466.579	1396.72	3	-0.003313	-2.37	12107	132	143
TRUE	TRUE	(K)KLDEEVGTLHEK(L)	0.95	3.6589	0.5195	2		466.58	1396.72	3	-0.001665	-1.191	12305	132	143
TRUE	TRUE	(K)KLDEEVGTLHEK(L)	0.95	3.8725	0.5243	2		466.58	1396.72	3	-0.001665	-1.191	13591	132	143
TRUE	TRUE	(K)KTEVDHLLVR(D)	0.95	3.0591	0.5284	2		605.348	1208.68	2	-0.005523	-4.566	7676	524	533
TRUE	TRUE	(K)KTEVDHLLVR(D)	0.95	2.9559	0.4839	2		403.903	1208.69	3	0.000628	0.5191	15511	524	533
TRUE	TRUE	(K)KTEVDHLLVR(D)	0.95	3.0294	0.4861	2		403.903	1208.69	3	-0.000196	-0.162	21498	524	533
TRUE	TRUE	(K)KTEVDHLLVR(D)	0.95	2.9372	0.504	2		403.903	1208.69	3	-0.001386	-1.146	53299	524	533
TRUE	TRUE	(K)KTEVDHLLVR(D)	0.95	3.1674	0.5129	2		403.903	1208.69	3	-0.001386	-1.146	48258	524	533
TRUE	TRUE	(K)LGDFYR(V)	0.95	1.8845	0.4862	2		385.696	769.378	2	0.002117	2.748	7761	429	434
TRUE	TRUE	(K)LGDFYR(V)	0.95	2.0276	0.5815	2		385.695	769.374	2	-0.001545	-2.005	13640	429	434
TRUE	TRUE	(K)LGDFYR(V)	0.95	2.0134	0.603	2		385.695	769.375	2	-0.001118	-1.451	11455	429	434
TRUE	TRUE	(K)LKGIKQDFEK(V)	0.95	2.1853	0.2883	2		402.568	1204.68	3	-0.000727	-0.603	6395	144	153
TRUE	TRUE	(K)LKGIKQDFEK(V)	0.95	2.3931	0.4077	2		402.568	1204.68	3	-0.000727	-0.603	7920	144	153
TRUE	TRUE	(K)LTVVcNNYYK(V)	0.95	2.7433	0.5919	2	Carbamidomethyl (+57)	637.315	1272.62	2	-0.001538	-1.208	15456	329	338
TRUE	TRUE	(K)NALDHmFVSQmK(V)	0.95	2.6039	0.6258	2	Oxidation (+16), Oxidation (+16)	727.336	1452.66	2	1.003	0.294	10209	297	308
TRUE	TRUE	(K)NALDHmFVSQmK(V)	0.95	2.0965	0.5795	2	Oxidation (+16), Oxidation (+16)	484.892	1451.66	3	0.001373	0.9451	31265	297	308
TRUE	TRUE	(K)NALDHmFVSQmK(V)	0.95	2.1773	0.6302	2	Oxidation (+16), Oxidation (+16)	484.891	1451.65	3	-0.002014	-1.386	37166	297	308
TRUE	TRUE	(K)NALDHmFVSQmK(V)	0.95	2.2856	0.6291	2	Oxidation (+16), Oxidation (+16)	484.891	1451.65	3	-0.00174	-1.198	42094	297	308
TRUE	TRUE	(K)NALDHmFVSQmK(V)	0.95	2.562	0.605	2	Oxidation (+16), Oxidation (+16)	484.892	1451.66	3	0.001373	0.9451	23203	297	308
TRUE	TRUE	(K)NALDHmFVSQmK(V)	0.95	1.9944	0.7002	2	Oxidation (+16), Oxidation (+16)	484.891	1451.65	3	-0.002014	-1.386	39967	297	308
TRUE	TRUE	(K)NALDHmFVSQmK(V)	0.95	2.454	0.6643	2	Oxidation (+16), Oxidation (+16)	484.891	1451.65	3	-0.002564	-1.765	37802	297	308
TRUE	TRUE	(R)RTQIEGLLK(D)	0.95	2.2097	0.2483	2		529.322	1056.63	2	0.000609	0.5758	7365	261	269
TRUE	TRUE	(R)RTQIEGLLK(D)	0.95	2.6055	0.2185	2		529.322	1056.63	2	-0.000734	-0.694	4206	261	269
TRUE	TRUE	(R)RTQIEGLLK(D)	0.95	2.6699	0.2531	2		529.322	1056.63	2	-0.000734	-0.694	4625	261	269
TRUE	TRUE	(R)RTQIEGLLK(D)	0.95	2.6958	0.268	2		529.322	1056.63	2	0.000609	0.5758	7747	261	269
TRUE	TRUE	(K)STIVFSTWTK(E)	0.95	2.4323	0.6425	2		585.318	1168.62	2	0.008808	7.531	4626	275	284
TRUE	TRUE	(K)STIVFSTWTK(E)	0.95	3.3339	0.5946	2		585.318	1168.62	2	0.008808	7.531	5285	275	284
TRUE	TRUE	(R)TQIEGLLK(D)	0.95	2.2651	0.3894	2		451.271	900.527	2	-0.001563	-1.734	18010	262	269
TRUE	TRUE	(R)TQIEGLLK(D)	0.95	2.2196	0.4609	2		451.271	900.527	2	-0.001563	-1.734	22059	262	269
TRUE	TRUE	(R)TQIEGLLK(D)	0.95	2.7024	0.3829	2		451.271	900.526	2	-0.001868	-2.072	28377	262	269
TRUE	TRUE	(R)TQIEGLLK(D)	0.95	2.4129	0.452	2		451.271	900.526	2	-0.001868	-2.072	25756	262	269
TRUE	TRUE	(K)VAAYKELIDR(K)	0.95	1.7552	0.5115	2		393.223	1176.65	3	-0.002033	-1.726	13693	339	348
TRUE	TRUE	(R)VVVADYGcTSFR(L)	0.95	3.8603	0.6556	2	Carbamidomethyl (+57)	687.328	1372.64	2	-0.003204	-2.333	10057	435	446
TRUE	TRUE	(R)VVVADYGcTSFR(L)	0.95	4.0203	0.6454	2	Carbamidomethyl (+57)	687.329	1372.64	2	-0.0007623	-0.5549	10460	435	446
TRUE	TRUE	(R)VVVADYGcTSFR(L)	0.95	3.9864	0.6575	2	Carbamidomethyl (+57)	687.328	1372.64	2	-0.003204	-2.333	11378	435	446
TRUE	TRUE	(R)VVVADYGcTSFR(L)	0.95	3.9274	0.7164	2	Carbamidomethyl (+57)	687.329	1372.64	2	-0.0007623	-0.5549	9525	435	446
TRUE	TRUE	(R)YGFmGLK(N)	0.95	1.9063	0.4249	2	Oxidation (+16)	416.207	830.399	2	-0.000763	-0.9177	51652	546	552
TRUE	TRUE	(R)YGFmGLK(N)	0.95	2.0057	0.4315	2	Oxidation (+16)	416.207	830.399	2	-0.000763	-0.9177	24700	546	552
TRUE	TRUE	(R)YGFmGLK(N)	0.95	2.0421	0.4254	2	Oxidation (+16)	416.207	830.399	2	-0.000763	-0.9177	52092	546	552
TRUE	TRUE	(R)YGFmGLK(N)	0.95	2.2877	0.4638	2	Oxidation (+16)	416.207	830.399	2	-0.001007	-1.211	40290	546	552
TRUE	TRUE	(R)YGFmGLK(N)	0.95	2.2642	0.4837	2	Oxidation (+16)	416.207	830.399	2	-0.000763	-0.9177	42360	546	552
TRUE	TRUE	(R)YGFmGLK(N)	0.95	2.3708	0.5155	2	Oxidation (+16)	416.207	830.399	2	-0.000763	-0.9177	47641	546	552

## Sheet: Hypothetical AAEL 748 Spot 3
LOCUS XP_001650666 580 aa linear INV 31-JAN-2009 DEFINITION hypothetical protein AaeL_AAEL000748 [Aedes aegypti]. ACCESSION XP_001650666 VERSION XP_001650666.1 GI:157109431 DBSOURCE REFSEQ: accession XM_001650616.1
Good?	Assigned	Sequence	Prob	SEQUEST XCorr	SEQUEST deltaCn	NTT	Modifications	Observed	Actual Mass	Charge	Delta AMU	Delta PPM	TIC	Start	Stop
TRUE	TRUE	(K)LLVVSTNYYK(I)	0.95	2.9615	0.4478	2		600.335	1198.66	2	-0.004278	-3.566	29459.6	334	343
TRUE	TRUE	(K)LLVVSTNYYK(I)	0.95	3.2404	0.4185	2		600.335	1198.66	2	-0.004278	-3.566	35742.9	334	343
TRUE	TRUE	(K)LLVVSTNYYK(I)	0.95	3.0998	0.5192	2		600.334	1198.65	2	-0.006964	-5.805	40144.1	334	343
TRUE	TRUE	(K)LLVVSTNYYK(I)	0.95	2.8558	0.5719	2		600.334	1198.65	2	-0.006964	-5.805	36180.1	334	343
TRUE	TRUE	(K)LLVVSTNYYK(I)	0.95	3.0306	0.5514	2		600.335	1198.66	2	-0.004278	-3.566	31686.3	334	343
TRUE	TRUE	(R)mYDESITALPDSLK(N)	0.95	4.0002	0.5755	2	Oxidation (+16)	799.881	1597.75	2	-0.007008	-4.383	22357.2	387	400
TRUE	TRUE	(R)mYDESITALPDSLK(N)	0.95	3.9489	0.6219	2	Oxidation (+16)	799.879	1597.74	2	-0.01238	-7.743	22569	387	400
TRUE	TRUE	(R)mYDESITALPDSLK(N)	0.95	4.0151	0.6602	2	Oxidation (+16)	799.885	1597.76	2	0.001049	0.6561	16140.8	387	400
TRUE	TRUE	(R)mYDESITALPDSLK(N)	0.95	3.9764	0.6998	2	Oxidation (+16)	799.885	1597.76	2	0.001049	0.6561	13201.3	387	400
TRUE	TRUE	(R)mYDESITALPDSLK(N)	0.95	4.3988	0.6726	2	Oxidation (+16)	799.881	1597.75	2	-0.00713	-4.46	26092.5	387	400
TRUE	TRUE	(R)mYDESITALPDSLK(N)	0.95	4.4615	0.6814	2	Oxidation (+16)	799.881	1597.75	2	-0.00713	-4.46	33266.8	387	400
TRUE	TRUE	(R)mYDESITALPDSLKNIR(S)	0.95	3.0052	0.4492	2	Oxidation (+16)	661.667	1981.98	3	0.9968	-2.983	31677.2	387	403
TRUE	TRUE	(R)mYDESITALPDSLKNIR(S)	0.95	2.9455	0.4765	2	Oxidation (+16)	661.332	1980.98	3	-0.007338	-3.702	36079.1	387	403
TRUE	TRUE	(R)mYDESITALPDSLKNIR(S)	0.95	2.6337	0.5144	2	Oxidation (+16)	661.334	1980.98	3	-0.003126	-1.577	37164.3	387	403
TRUE	TRUE	(R)mYDESITALPDSLKNIR(S)	0.95	3.3784	0.5012	2	Oxidation (+16)	661.332	1980.98	3	-0.007338	-3.702	35552.7	387	403
TRUE	TRUE	(R)mYDESITALPDSLKNIR(S)	0.95	3.2487	0.5351	2	Oxidation (+16)	661.667	1981.98	3	0.9968	-2.983	31844.6	387	403
TRUE	TRUE	(R)mYDESITALPDSLKNIR(S)	0.95	3.4256	0.6229	2	Oxidation (+16)	661.34	1981	3	0.01529	7.713	20491.2	387	403
TRUE	TRUE	(K)tASNDcTPFRLEPSADKASIr(I)	0.95	3.4027	0.4014	2	] (+17), Carbamidomethyl (+57), [ (-16)	584.785	2335.11	4	-1.018	-6.4	8147.38	449	469
TRUE	TRUE	(K)tASNDcTPFRLEPSADKASIr(I)	0.95	3.352	0.4511	2	] (+17), Carbamidomethyl (+57), [ (-16)	584.785	2335.11	4	-1.018	-6.4	8779.26	449	469
TRUE	TRUE	(K)tASNDcTPFRLEPSADKASIr(I)	0.95	4.4161	0.53	2	] (+17), Carbamidomethyl (+57), [ (-16)	584.786	2335.11	4	-1.017	-5.982	12989.2	449	469
TRUE	TRUE	(K)tASNDcTPFRLEPSADKASIr(I)	0.95	4.4161	0.5772	2	] (+17), Carbamidomethyl (+57), [ (-16)	585.035	2336.11	4	-0.01841	-7.878	17331.7	449	469
TRUE	TRUE	(K)tASNDcTPFRLEPSADKASIr(I)	0.95	4.6925	0.5911	2	] (+17), Carbamidomethyl (+57), [ (-16)	584.79	2335.13	4	-0.9998	1.267	17437.4	449	469
TRUE	TRUE	(K)tASNDcTPFRLEPSADKASIr(I)	0.95	4.8314	0.5826	2	] (+17), Carbamidomethyl (+57), [ (-16)	585.035	2336.11	4	-0.01841	-7.878	18689.9	449	469
TRUE	TRUE	(R)tELQYDPHVPDEVVr(M)	0.95	3.9809	0.4645	2	] (+17), [ (-16)	599.63	1795.87	3	-1.016	-7.141	14688.6	372	386
TRUE	TRUE	(R)tELQYDPHVPDEVVr(M)	0.95	4.4324	0.4618	2	] (+17), [ (-16)	599.629	1795.87	3	-1.016	-7.346	66654.6	372	386
TRUE	TRUE	(R)tELQYDPHVPDEVVr(M)	0.95	4.1277	0.4883	2	] (+17), [ (-16)	599.629	1795.86	3	-1.018	-8.568	22479.9	372	386
TRUE	TRUE	(R)tELQYDPHVPDEVVr(M)	0.95	4.2597	0.4927	2	] (+17), [ (-16)	599.629	1795.86	3	-1.018	-8.568	36722	372	386
TRUE	TRUE	(R)tELQYDPHVPDEVVr(M)	0.95	4.0838	0.5059	2	] (+17), [ (-16)	599.629	1795.87	3	-1.016	-7.346	46725.8	372	386
TRUE	TRUE	(R)tELQYDPHVPDEVVr(M)	0.95	4.3456	0.5096	2	] (+17), [ (-16)	599.629	1795.87	3	-1.016	-7.346	66106.1	372	386
TRUE	TRUE	(R)tELQYDPHVPDEVVr(M)	0.95	4.1457	0.5307	2	] (+17), [ (-16)	599.629	1795.86	3	-1.018	-8.568	54721	372	386

## Sheet: Inosine-Uri. Hydrolase Spot 8
LOCUS EAT41912 338 aa linear INV 05-SEP-2012 DEFINITION AAEL006485-PC [Aedes aegypti]. ACCESSION EAT41912 VERSION EAT41912.1 GI:108877687 DBLINK BioProject: PRJNA12434 DBSOURCE accession CH477393.1
Good?	Assigned	Sequence	Prob	SEQUEST XCorr	SEQUEST deltaCn	NTT	Modifications	Observed	Actual Mass	Charge	Delta AMU	Delta PPM	TIC	Start	Stop
TRUE	TRUE	(R)GmmAILYHDNDEKDFNVNVIDGIEEDTLR(Q)	0.95	4.2168	0.5496	2	Oxidation (+16), Oxidation (+16)	850.388	3397.52	4	-0.024	-7.062	13259	302	330
TRUE	TRUE	(R)GmmAILYHDNDEKDFNVNVIDGIEEDTLR(Q)	0.95	3.3755	0.6151	2	Oxidation (+16), Oxidation (+16)	850.388	3397.52	4	-0.024	-7.062	10781	302	330
TRUE	TRUE	(R)GmmAILYHDNDEKDFNVNVIDGIEEDTLR(Q)	0.95	4.186	0.5988	2	Oxidation (+16), Oxidation (+16)	850.388	3397.52	4	-0.024	-7.062	6817	302	330
TRUE	TRUE	(R)GmmAILYHDNDEKDFNVNVIDGIEEDTLR(Q)	0.95	4.4801	0.5912	2	Oxidation (+16), Oxidation (+16)	850.388	3397.52	4	-0.024	-7.062	10531	302	330
TRUE	TRUE	(R)GmmAILYHDNDEKDFNVNVIDGIEEDTLR(Q)	0.95	4.2078	0.6302	2	Oxidation (+16), Oxidation (+16)	850.388	3397.52	4	-0.024	-7.062	10782	302	330
TRUE	TRUE	(R)ILEGLGR(R)	0.95	2.0488	0.2823	2		379.232	756.449	2	-0.000866	-1.143	82568	78	84
TRUE	TRUE	(R)LITPAPR(R)	0.95	1.265	0.4304	2		384.242	766.47	2	-0.000264	-0.344	67865	97	103
TRUE	TRUE	(R)LITPAPR(R)	0.95	1.2483	0.4677	2		384.243	766.47	2	0.000163	0.2124	10961	97	103
TRUE	TRUE	(R)LITPAPR(R)	0.95	1.2591	0.4991	2		384.242	766.47	2	-0.000325	-0.4235	24438	97	103
TRUE	TRUE	(R)LITPAPR(R)	0.95	1.2988	0.4873	2		384.242	766.47	2	-0.000386	-0.5029	94879	97	103
TRUE	TRUE	(R)LITPAPR(R)	0.95	1.1067	0.5645	2		384.242	766.47	2	-0.000325	-0.4235	18366	97	103
TRUE	TRUE	(R)LITPAPR(R)	0.95	1.3349	0.5383	2		384.243	766.47	2	0.000163	0.2124	14172	97	103
TRUE	TRUE	(K)mHELIR(K)	0.95	2.0247	0.2324	2	Oxidation (+16)	407.714	813.414	2	-0.002443	-3	7317	139	144
TRUE	TRUE	(K)mHELIR(K)	0.95	1.9479	0.2733	2	Oxidation (+16)	407.715	813.415	2	-0.001467	-1.801	5430	139	144
TRUE	TRUE	(K)mHELIR(K)	0.95	1.8764	0.3051	2	Oxidation (+16)	407.715	813.415	2	-0.001467	-1.801	6088	139	144
TRUE	TRUE	(K)SEIAGIYILGGNR(N)	0.95	4.4551	0.5682	2		681.872	1361.73	2	-0.00076	-0.5577	138639	173	185
TRUE	TRUE	(K)SEIAGIYILGGNR(N)	0.95	4.6579	0.568	2		681.871	1361.73	2	-0.002225	-1.633	96437	173	185
TRUE	TRUE	(K)SEIAGIYILGGNR(N)	0.95	4.8224	0.5873	2		681.872	1361.73	2	-0.00076	-0.5577	125890	173	185
TRUE	TRUE	(K)SEIAGIYILGGNR(N)	0.95	4.8014	0.5915	2		681.871	1361.73	2	-0.002225	-1.633	64452	173	185
TRUE	TRUE	(K)SEIAGIYILGGNR(N)	0.95	4.8069	0.6001	2		681.871	1361.73	2	-0.002225	-1.633	46438	173	185
TRUE	TRUE	(K)SEIAGIYILGGNR(N)	0.95	4.3498	0.6375	2		681.873	1361.73	2	0.000949	0.6964	5924	173	185
TRUE	TRUE	(K)SEIAGIYILGGNR(N)	0.95	4.7908	0.6179	2		681.872	1361.73	2	-0.00076	-0.5577	88693	173	185
TRUE	TRUE	(K)SEIAGIYILGGNR(N)	0.95	4.8772	0.6172	2		681.872	1361.73	2	-0.00076	-0.5577	115916	173	185
TRUE	TRUE	(K)SEIAGIYILGGNR(N)	0.95	4.8825	0.6239	2		681.872	1361.73	2	-0.000271	-0.1989	128045	173	185
TRUE	TRUE	(R)YKADVELAGK(V)	0.95	3.3657	0.2996	2		365.201	1092.58	3	-0.000533	-0.4874	72081	289	298
TRUE	TRUE	(R)YKADVELAGK(V)	0.95	3.4549	0.3252	2		365.201	1092.58	3	-0.00099	-0.9053	29238	289	298
TRUE	TRUE	(R)YKADVELAGK(V)	0.95	3.5365	0.3512	2		365.201	1092.58	3	-0.00035	-0.32	46095	289	298
TRUE	TRUE	(R)YKADVELAGK(V)	0.95	3.6185	0.3646	2		365.201	1092.58	3	-0.000533	-0.4874	62620	289	298
TRUE	TRUE	(R)YKADVELAGK(V)	0.95	3.054	0.4911	2		547.298	1092.58	2	0.000457	0.4179	14747	289	298
TRUE	TRUE	(R)YKADVELAGK(V)	0.95	3.1857	0.5022	2		547.297	1092.58	2	-0.001618	-1.48	30356	289	298
TRUE	TRUE	(R)YKADVELAGK(V)	0.95	3.0391	0.5297	2		547.296	1092.58	2	-0.003937	-3.6	19595	289	298
TRUE	TRUE	(K)YNVVVEAITcTHGNTDLENSVTNAAR(I)	0.95	1.9132	0.3935	2	Carbamidomethyl (+57)	950.46	2848.36	3	1.012	3.407	803	52	77
TRUE	TRUE	(K)YNVVVEAITcTHGNTDLENSVTNAAR(I)	0.95	3.8672	0.6052	2	Carbamidomethyl (+57)	950.124	2847.35	3	0.005605	1.968	3567	52	77
TRUE	TRUE	(K)YNVVVEAITcTHGNTDLENSVTNAAR(I)	0.95	5.0179	0.5607	2	Carbamidomethyl (+57)	950.124	2847.35	3	0.005605	1.968	6532	52	77
TRUE	TRUE	(K)YNVVVEAITcTHGNTDLENSVTNAAR(I)	0.95	4.5448	0.6559	2	Carbamidomethyl (+57)	950.124	2847.35	3	0.005605	1.968	5537	52	77
TRUE	TRUE	(K)YNVVVEAITcTHGNTDLENSVTNAAR(I)	0.95	5.5042	0.7097	2	Carbamidomethyl (+57)	950.124	2847.35	3	0.005605	1.968	8008	52	77

[truncated: 10 more sheets: Low-Density Receptor Spot 18, Putative Aden. Deaminase Spot 5, Putative Apyrase Spot 7, Put. C-type Lectin Spots 22, 23, Putative D7 Spot 19, Putative Pur. Hydrolase Spot 9, Put. 34kD Sal. Protein Spot 14, Saliv. Anti-FXa Serpin Spot 10, Serpin-4 Spot 12, Short-form Aegyptin Spot 20]
